# Supplementary material for: Biodegradable 3D Printed Scaffolds of Modified Poly (Trimethylene Carbonate) Composite Materials with Poly (L-Lactic Acid) and Hydroxyapatite for Bone Regeneration
Source: Nanomaterials (Basel). 2021 Nov 26;11(12):3215. doi: 10.3390/nano11123215 (PMC8706779; doi:10.3390/nano11123215)
Supplement: Supplementary file 1 [file nanomaterials-11-03215-s001.zip]

Archive with 1 entries (1 files):
- nanomaterials-1438247-supplementary.pdf
